# Supplementary material for: The Chagas disease study landscape: A systematic review of clinical and observational antiparasitic treatment studies to assess the potential for establishing an individual participant-level data platform
Source: PLoS Negl Trop Dis. 2021 Aug 16;15(8):e0009697. doi: 10.1371/journal.pntd.0009697 (PMC8428795; doi:10.1371/journal.pntd.0009697)
Supplement: S1 Data — (XLSX) [file pntd.0009697.s003.xlsx]

## Sheet: REDCap Data dictionary
Variable / Field Name	Form Name	Section Header	Field Type	Field Label	Choices, Calculations, OR Slider Labels	Field Note	Text Validation Type OR Show Slider Number	Text Validation Min	Text Validation Max	Identifier?	Branching Logic (Show field only if...)	Required Field?	Custom Alignment	Question Number (surveys only)	Matrix Group Name	Matrix Ranking?	Field Annotation
st_study_title	study		text	Study Title or Short Hand Reference		first author and publication year, plus if applicable, study title E.g. "Botoni2007" or "Morillo2017 STOPCHAGAS"						y
st_reg_id	study		text	Trial Registry ID		NCT9834808; ACT4576; separate by semi colon if multiple
st_primary_pub	study		notes	Primary Publication Citation		Elsevier Harvard (with titles)						y
st_pub_type	study		dropdown	Publication type	1, Full text publication | 2, Conference abstract | 3, Trial registry							y
st_pub_date	study		text	Publication date		dd/mm/yyyy; rule for no day/month 15/01	date_ymd					y
st_author	study		notes	Corresponding Author(s) information
st_author_contact	study		notes	Corresponding Author(s) contact		Email address
st_oth_pub_no	study		text	Number of other associated publications for this study			integer
st_oth_pub_1	study		notes	Citation of associated publication 1							[st_oth_pub_no] >= "1"
st_oth_pub_2	study		notes	Citation of associated publication 2							[st_oth_pub_no] >= "2"
st_oth_pub_3	study		notes	Citation of associated publication 3							[st_oth_pub_no] >= "3"
st_oth_pub_4	study		notes	Citation of associated publication 4							[st_oth_pub_no] >= "4"
st_oth_pub_5	study		notes	Citation of associated publication 5							[st_oth_pub_no] >= "5"
st_oth_pub_6	study		notes	Citation of associated publication 6							[st_oth_pub_no] >= "6"
st_oth_pub_7	study		notes	Citation of associated publication 7							[st_oth_pub_no] >= "7"
st_shared	study		dropdown	Have any data sets related to this study been shared/submitted to IDDO?	0, No | 1, Yes | 99, Unknown
st_shared_iddo_id	study		text	What are the IDDO Study ID(s) assigned to the associated dataset?							[st_shared] = "1"
st_shared_notes	study		notes	Details of datasets received		i.e., all assosciated datasets, only molecular marker data, one of two cohorts/study sites,					[st_shared] = "1"
st_num_cohort	study	Setting	text	Number of study cohorts		1 cohort per country/per participant group/per protocol. See Variable Dictionary Appendix	integer					y
st_coh_div_reas	study		checkbox	Reason for division of study cohorts	1, Several countries | 2, Different participant groups | 3, Different protocols per group						[st_num_cohort] >= "2"
st_coh_div_desc	study		notes	Description of study cohort division		Further details of cohort division/description of participant groups/different protocol					[st_num_cohort] >= "2"
st_coh1_country	study	Cohort 1 Data	dropdown	Cohort 1 - Country	1, Argentina | 2, Belize | 3, Bolivia | 4, Brazil | 5, Chile | 6, Columbia | 7, Costa Rica | 8, Ecuador | 9, El Salvador | 10, Guatemala | 11, Guyana | 12, Honduras | 13, Mexico | 14, Nicaragua | 15, Panama | 16, Paraguay | 17, Peru | 18, Suriname | 19, Uruguay | 20, Venezuela | 21, Spain | 22, Portugal | 23, Italy | 24, Switzerland | 25, United States | 26, Japan | 27, Australia | 28, UK | 29, O…						[st_num_cohort] >= "1"	y
st_coh1_site	study		notes	Cohort 1 - Site location		most precise name and address of each and every site of recruitment in cohort					[st_num_cohort] >= "1"	y
st_coh1_coord	study		text	Cohort 1 - GPS coordinates	Latitude and longitude GPS coordinates of most precise location						[st_num_cohort] >= "1"	y
st_coh1_region	study		dropdown	Cohort 1 - Region	1, Africa| 2, Asia | 3, Caribbean| 4, Central America | 5, Eastern Europe | 6, Northern America | 7, Northern Europe| 8, South America | 9, Southern Europe | 10, Western Europe						[st_num_cohort] >= "1"	y
st_coh1_income	study		dropdown	Cohort 1 - Income	1, Low | 2, Lower middle | 3, Upper middle | 4, High	Income group of country					[st_num_cohort] >= "1"	y
st_coh1_site_cat	study		checkbox	Cohort 1 - Site category	1, School | 2, Hospital/health-centre | 3, Other | 9, Unknown						[st_num_cohort] >= "1"
st_coh1_setting	study		checkbox	Cohort 1 - Setting	1, Rural | 2, Urban | 3, Semi-urban | 99, Unknown	the setting where recruited participants LIVE - unknown if not explicitly reported					[st_num_cohort] >= "1"
st_coh1_endemic	study		dropdown	Cohort 1 - Endemicity	1, Endemic | 2, Non-endemic						[st_num_cohort] >= "1"	y
st_coh1_num_patients	study		text	Cohort 1 - Total number of study participants		All study participants INCLUDED in study	integer				[st_num_cohort] >= "1"	y
st_coh1_num_chag	study		text	Cohort 1 - Number of Chagas patients included at study site		Chagas infected patients INCLUDED in study	integer				[st_num_cohort] >= "1"	y
st_coh1_num_chagfollow	study		text	Cohort 1 - Number of Chagas patients followed-up		Chagas infected patients INCLUDED with follow-up outcome data (regardless of intervention/no-intervention)	integer				[st_num_cohort] >= "1"
st_coh1_num_calculation	study		text	Cohort 1 - Calculations required		Details if patient number not reported and calculations that were performed					[st_num_cohort] >= "1"
st_coh2_country	study	Cohort 2 Data	dropdown	Cohort 2 - Country	1, Argentina | 2, Belize | 3, Bolivia | 4, Brazil | 5, Chile | 6, Columbia | 7, Costa Rica | 8, Ecuador | 9, El Salvador | 10, Guatemala | 11, Guyana | 12, Honduras | 13, Mexico | 14, Nicaragua | 15, Panama | 16, Paraguay | 17, Peru | 18, Suriname | 19, Uruguay | 20, Venezuela | 21, Spain | 22, Portugal | 23, Italy | 24, Switzerland | 25, United States | 26, Japan | 27, Australia | 28, UK | 29, O…						[st_num_cohort] >= "2"	y
st_coh2_site	study		notes	Cohort 2 - Site location		most precise name and address of each and every site of recruitment in cohort					[st_num_cohort] >= "2"	y
st_coh2_coord	study		text	Cohort 2 - GPS coordinates							[st_num_cohort] >= "2"	y
st_coh2_region	study		dropdown	Cohort 2 - Region	1, Africa| 2, Asia | 3, Caribbean| 4, Central America | 5, Eastern Europe | 6, Northern America | 7, Northern Europe| 8, South America | 9, Southern Europe | 10, Western Europe						[st_num_cohort] >= "2"	y
st_coh2_income	study		dropdown	Cohort 2 - Income	1, Low | 2, Lower middle | 3, Upper middle | 4, High						[st_num_cohort] >= "2"	y
st_coh2_site_cat	study		checkbox	Cohort 2 - Site category	1, School | 2, Hospital/health-centre | 3, Other | 99, Unknown						[st_num_cohort] >= "2"
st_coh2_setting	study		checkbox	Cohort 2 - Setting	1, Rural | 2, Urban | 3, Semi-urban | 99, Unknown	the setting where recruited participants LIVE - unknown if not explicitly reported					[st_num_cohort] >= "2"
st_coh2_endemic	study		dropdown	Cohort 2 - Endemicity	1, Endemic | 2, Non-endemic						[st_num_cohort] >= "2"	y
st_coh2_num_patients	study		text	Cohort 2 - Total number of study participants		All study participants INCLUDED in study	integer				[st_num_cohort] >= "2"	y
st_coh2_num_chag	study		text	Cohort 2 - Number of Chagas patients included at study site		Chagas infected patients INCLUDED in study	integer				[st_num_cohort] >= "2"	y
st_coh2_num_chagfollow	study		text	Cohort 2 - Number of Chagas patients followed-up		Chagas infected patients INCLUDED with follow-up outcome data (regardless of intervention/no-intervention)	integer				[st_num_cohort] >= "2"
st_coh2_num_calculation	study		text	Cohort 2 - Calculations required		Details if patient number not reported and calculations that were performed					[st_num_cohort] >= "2"
st_coh3_country	study	Cohort 3 Data	dropdown	Cohort 3 - Country	1, Argentina | 2, Belize | 3, Bolivia | 4, Brazil | 5, Chile | 6, Columbia | 7, Costa Rica | 8, Ecuador | 9, El Salvador | 10, Guatemala | 11, Guyana | 12, Honduras | 13, Mexico | 14, Nicaragua | 15, Panama | 16, Paraguay | 17, Peru | 18, Suriname | 19, Uruguay | 20, Venezuela | 21, Spain | 22, Portugal | 23, Italy | 24, Switzerland | 25, United States | 26, Japan | 27, Australia | 28, UK | 29, O…						[st_num_cohort] >= "3"	y
st_coh3_site	study		notes	Cohort 3 - Site location		most precise name and address of each and every site of recruitment in cohort					[st_num_cohort] >= "3"	y
st_coh3_coord	study		text	Cohort 3 - GPS coordinates							[st_num_cohort] >= "3"	y
st_coh3_region	study		dropdown	Cohort 3 - Region	1, Africa| 2, Asia | 3, Caribbean| 4, Central America | 5, Eastern Europe | 6, Northern America | 7, Northern Europe| 8, South America | 9, Southern Europe | 10, Western Europe						[st_num_cohort] >= "3"	y
st_coh3_income	study		dropdown	Cohort 3 - Income	1, Low | 2, Lower middle | 3, Upper middle | 4, High						[st_num_cohort] >= "3"	y
st_coh3_site_cat	study		checkbox	Cohort 3 - Site category	1, School | 2, Hospital/health-centre | 3, Other | 99, Unknown						[st_num_cohort] >= "3"
st_coh3_setting	study		checkbox	Cohort 3 - Setting	1, Rural | 2, Urban | 3, Semi-urban | 99, Unknown	the setting where recruited participants LIVE - unknown if not explicitly reported					[st_num_cohort] >= "3"
st_coh3_endemic	study		dropdown	Cohort 3 - Endemicity	1, Endemic | 2, Non-endemic						[st_num_cohort] >= "3"	y
st_coh3_num_patients	study		text	Cohort 3 - Total number of study participants		All study participants INCLUDED in study	integer				[st_num_cohort] >= "3"	y
st_coh3_num_chag	study		text	Cohort 3 - Number of Chagas patients included at study site		Chagas infected patients INCLUDED in study	integer				[st_num_cohort] >= "3"	y
st_coh3_num_chagfollow	study		text	Cohort 3 - Number of Chagas patients followed-up		Chagas infected patients INCLUDED with follow-up outcome data (regardless of intervention/no-intervention)	integer				[st_num_cohort] >= "3"
st_coh3_num_calculation	study		text	Cohort 3 - Calculations required		Details if patient number not reported and calculations that were performed					[st_num_cohort] >= "3"
st_coh4_country	study	Cohort 4 Data	dropdown	Cohort 4 - Country	1, Argentina | 2, Belize | 3, Bolivia | 4, Brazil | 5, Chile | 6, Columbia | 7, Costa Rica | 8, Ecuador | 9, El Salvador | 10, Guatemala | 11, Guyana | 12, Honduras | 13, Mexico | 14, Nicaragua | 15, Panama | 16, Paraguay | 17, Peru | 18, Suriname | 19, Uruguay | 20, Venezuela | 21, Spain | 22, Portugal | 23, Italy | 24, Switzerland | 25, United States | 26, Japan | 27, Australia | 28, UK | 29, O…						[st_num_cohort] >= "4"	y
st_coh4_site	study		notes	Cohort 4 - Site location		most precise name and address of each and every site of recruitment in cohort					[st_num_cohort] >= "4"	y
st_coh4_coord	study		text	Cohort 4 - GPS coordinates							[st_num_cohort] >= "4"	y
st_coh4_region	study		dropdown	Cohort 4 - Region	1, Africa| 2, Asia | 3, Caribbean| 4, Central America | 5, Eastern Europe | 6, Northern America | 7, Northern Europe| 8, South America | 9, Southern Europe | 10, Western Europe						[st_num_cohort] >= "4"	y
st_coh4_income	study		dropdown	Cohort 4 - Income	1, Low | 2, Lower middle | 3, Upper middle | 4, High						[st_num_cohort] >= "4"	y
st_coh4_site_cat	study		checkbox	Cohort 4 - Site category	1, School | 2, Hospital/health-centre | 3, Other | 99, Unknown						[st_num_cohort] >= "4"
st_coh4_setting	study		checkbox	Cohort 4 - Setting	1, Rural | 2, Urban | 3, Semi-urban | 99, Unknown	the setting where recruited participants LIVE - unknown if not explicitly reported					[st_num_cohort] >= "4"
st_coh4_endemic	study		dropdown	Cohort 4 - Endemicity	1, Endemic | 2, Non-endemic						[st_num_cohort] >= "4"	y
st_coh4_num_patients	study		text	Cohort 4 - Total number of study participants		All study participants INCLUDED in study	integer				[st_num_cohort] >= "4"	y
st_coh4_num_chag	study		text	Cohort 4 - Number of Chagas patients included at study site		Chagas infected patients INCLUDED in study	integer				[st_num_cohort] >= "4"	y
st_coh4_num_chagfollow	study		text	Cohort 4 - Number of Chagas patients followed-up		Chagas infected patients INCLUDED with follow-up outcome data (regardless of intervention/no-intervention)	integer				[st_num_cohort] >= "4"
st_coh4_num_calculation	study		text	Cohort 4 - Calculations required		Details if patient number not reported and calculations that were performed					[st_num_cohort] >= "4"
st_coh5_country	study	Cohort 5 Data	dropdown	Cohort 5 - Country	1, Argentina | 2, Belize | 3, Bolivia | 4, Brazil | 5, Chile | 6, Columbia | 7, Costa Rica | 8, Ecuador | 9, El Salvador | 10, Guatemala | 11, Guyana | 12, Honduras | 13, Mexico | 14, Nicaragua | 15, Panama | 16, Paraguay | 17, Peru | 18, Suriname | 19, Uruguay | 20, Venezuela | 21, Spain | 22, Portugal | 23, Italy | 24, Switzerland | 25, United States | 26, Japan | 27, Australia | 28, UK | 29, O…						[st_num_cohort] >= "5"	y
st_coh5_site	study		notes	Cohort 5 - Site location		most precise name and address of each and every site of recruitment in cohort					[st_num_cohort] >= "5"	y
st_coh5_coord	study		text	Cohort 5 - GPS coordinates							[st_num_cohort] >= "5"	y
st_coh5_region	study		dropdown	Cohort 5 - Region	1, Africa| 2, Asia | 3, Caribbean| 4, Central America | 5, Eastern Europe | 6, Northern America | 7, Northern Europe| 8, South America | 9, Southern Europe | 10, Western Europe						[st_num_cohort] >= "5"	y
st_coh5_income	study		dropdown	Cohort 5 - Income	1, Low | 2, Lower middle | 3, Upper middle | 4, High						[st_num_cohort] >= "5"	y
st_coh5_site_cat	study		checkbox	Cohort 5 - Site category	1, School | 2, Hospital/health-centre | 3, Other | 99, Unknown						[st_num_cohort] >= "5"
st_coh5_setting	study		checkbox	Cohort 5 - Setting	1, Rural | 2, Urban | 3, Semi-urban | 99, Unknown	the setting where recruited participants LIVE - unknown if not explicitly reported					[st_num_cohort] >= "5"
st_coh5_endemic	study		dropdown	Cohort 5 - Endemicity	1, Endemic | 2, Non-endemic						[st_num_cohort] >= "5"	y
st_coh5_num_patients	study		text	Cohort 5 - Total number of study participants		All study participants INCLUDED in study	integer				[st_num_cohort] >= "5"	y
st_coh5_num_chag	study		text	Cohort 5 - Number of Chagas patients included at study site		Chagas infected patients INCLUDED in study	integer				[st_num_cohort] >= "5"	y
st_coh5_num_chagfollow	study		text	Cohort 5 - Number of Chagas patients followed-up		Chagas infected patients INCLUDED with follow-up outcome data (regardless of intervention/no-intervention)	integer				[st_num_cohort] >= "5"
st_coh5_num_calculation	study		text	Cohort 5 - Calculations required		Details if patient number not reported and calculations that were performed					[st_num_cohort] >= "5"
st_coh6_country	study	Cohort 6 Data	dropdown	Cohort 6 - Country	1, Argentina | 2, Belize | 3, Bolivia | 4, Brazil | 5, Chile | 6, Columbia | 7, Costa Rica | 8, Ecuador | 9, El Salvador | 10, Guatemala | 11, Guyana | 12, Honduras | 13, Mexico | 14, Nicaragua | 15, Panama | 16, Paraguay | 17, Peru | 18, Suriname | 19, Uruguay | 20, Venezuela | 21, Spain | 22, Portugal | 23, Italy | 24, Switzerland | 25, United States | 26, Japan | 27, Australia | 28, UK | 29, O…						[st_num_cohort] >= "6"	y
st_coh6_site	study		notes	Cohort 6 - Site location		most precise name and address of each and every site of recruitment in cohort					[st_num_cohort] >= "6"	y
st_coh6_coord	study		text	Cohort 6 - GPS coordinates							[st_num_cohort] >= "6"	y
st_coh6_region	study		dropdown	Cohort 6 - Region	1, Africa| 2, Asia | 3, Caribbean| 4, Central America | 5, Eastern Europe | 6, Northern America | 7, Northern Europe| 8, South America | 9, Southern Europe | 10, Western Europe						[st_num_cohort] >= "6"	y
st_coh6_income	study		dropdown	Cohort 6 - Income	1, Low | 2, Lower middle | 3, Upper middle | 4, High						[st_num_cohort] >= "6"	y
st_coh6_site_cat	study		checkbox	Cohort 6 - Site category	1, School | 2, Hospital/health-centre | 3, Other | 99, Unknown						[st_num_cohort] >= "6"
st_coh6_setting	study		checkbox	Cohort 6 - Setting	1, Rural | 2, Urban | 3, Semi-urban | 99, Unknown	the setting where recruited participants LIVE - unknown if not explicitly reported					[st_num_cohort] >= "6"
st_coh6_endemic	study		dropdown	Cohort 6 - Endemicity	1, Endemic | 2, Non-endemic						[st_num_cohort] >= "6"	y
st_coh6_num_patients	study		text	Cohort 6 - Total number of study participants		All study participants INCLUDED in study	integer				[st_num_cohort] >= "6"	y
st_coh6_num_chag	study		text	Cohort 6 - Number of Chagas patients included at study site		Chagas infected patients INCLUDED in study	integer				[st_num_cohort] >= "6"	y
st_coh6_num_chagfollow	study		text	Cohort 6 - Number of Chagas patients followed-up		Chagas infected patients INCLUDED with follow-up outcome data (regardless of intervention/no-intervention)	integer				[st_num_cohort] >= "6"
st_coh6_num_calculation	study		text	Cohort 6 - Calculations required		Details if patient number not reported and calculations that were performed					[st_num_cohort] >= "6"
st_coh7_country	study	Cohort 7 Data	dropdown	Cohort 7 - Country	1, Argentina | 2, Belize | 3, Bolivia | 4, Brazil | 5, Chile | 6, Columbia | 7, Costa Rica | 8, Ecuador | 9, El Salvador | 10, Guatemala | 11, Guyana | 12, Honduras | 13, Mexico | 14, Nicaragua | 15, Panama | 16, Paraguay | 17, Peru | 18, Suriname | 19, Uruguay | 20, Venezuela | 21, Spain | 22, Portugal | 23, Italy | 24, Switzerland | 25, United States | 26, Japan | 27, Australia | 28, UK | 29, O…						[st_num_cohort] >= "7"	y
st_coh7_site	study		notes	Cohort 7 - Site location		most precise name and address of each and every site of recruitment in cohort					[st_num_cohort] >= "7"	y
st_coh7_coord	study		text	Cohort 7 - GPS coordinates							[st_num_cohort] >= "7"	y
st_coh7_region	study		dropdown	Cohort 7 - Region	1, Africa| 2, Asia | 3, Caribbean| 4, Central America | 5, Eastern Europe | 6, Northern America | 7, Northern Europe| 8, South America | 9, Southern Europe | 10, Western Europe						[st_num_cohort] >= "7"	y
st_coh7_income	study		dropdown	Cohort 7 - Income	1, Low | 2, Lower middle | 3, Upper middle | 4, High						[st_num_cohort] >= "7"	y
st_coh7_site_cat	study		checkbox	Cohort 7 - Site category	1, School | 2, Hospital/health-centre | 3, Other | 99, Unknown						[st_num_cohort] >= "7"
st_coh7_setting	study		checkbox	Cohort 7 - Setting	1, Rural | 2, Urban | 3, Semi-urban | 99, Unknown	the setting where recruited participants LIVE - unknown if not explicitly reported					[st_num_cohort] >= "7"
st_coh7_endemic	study		dropdown	Cohort 7 - Endemicity	1, Endemic | 2, Non-endemic						[st_num_cohort] >= "7"	y
st_coh7_num_patients	study		text	Cohort 7 - Total number of study participants		All study participants INCLUDED in study	integer				[st_num_cohort] >= "7"	y
st_coh7_num_chag	study		text	Cohort 7 - Number of Chagas patients included at study site		Chagas infected patients INCLUDED in study	integer				[st_num_cohort] >= "7"	y
st_coh7_num_chagfollow	study		text	Cohort 7 - Number of Chagas patients followed-up		Chagas infected patients INCLUDED with follow-up outcome data (regardless of intervention/no-intervention)	integer				[st_num_cohort] >= "7"
st_coh7_num_calculation	study		text	Cohort 7 - Calculations required		Details if patient number not reported and calculations were performed					[st_num_cohort] >= "7"
st_type	study	Study Design	dropdown	Study Type	1, Interventional| 2, Observational
st_design	study		dropdown	Study design	1, RCT | 2, Quasi-randomised | 3, non-randomised | 4, Cohort-study | 5, Case report | 6, Case series | 7, case-control |8, Diagnostic test accuracy | 9, Other							y
me_phase	study		dropdown	Phase of the study	1, Phase 1 | 2, Phase 2 | 3, Phase 3 | 4, Phase 4 | 99, Unknown	Only select Phase if explicitly reported in the publication.					[st_type] = "1"	y
st_comparative	study		dropdown	Comparative study	0, No | 1, Yes							y
st_intv	study		dropdown	Were study patients exposed to a treatment or intervention?	0, No | 1, Yes							y
st_tx_arms	study		text	Number of study arms			integer				[st_intv] = "1"	y
st_random	study	Randomisation and blinding	dropdown	Randomisation	1, Single-arm | 2, Multi-arm no randomisation reported | 3, Multi-arm randomisation reported no detailed methods | 4, Multi-arm randomisation reported with detailed methods							y
me_rando_desc	study		notes	Randomisation - further description							[st_random] = "4"
st_blind	study		dropdown	Blinding	1, Single-arm | 2, Multi-arm no blinding reported | 3, Multi-arm blinding reported no details who blinded | 4, Multi-arm blinding reported with details who blinded							y
me_blind_desc	study		notes	Blinding - further description							[st_blind] = "4"
me_all_ratio	study		dropdown	Allocation Ratio	1, 1:1 | 2, 1:2 | 3, 1:3 | 4, 1:4 | 5, Other (specify) | 99, Unknown						[st_tx_arms] >1
me_all_ratio_oth	study		text	Allocation ratio - Specify other							[me_all_ratio] = "5"
me_all_conc	study		dropdown	Allocation concealment	1, Yes | 0, No | 99, Unknown						[st_tx_arms] >1
me_samp_size	study	Sample Size	dropdown	Sample size calculation	1, Yes | 0, No | 99, Unknown
me_samp_size_desc	study		notes	Sample size calculation - further description							[me_samp_size] = "1"
me_samp_soft	study		dropdown	Software used for sample size calculation	1, PASS | 2, SPSS | 3, Stata | 4, R | 5, SAS | 6, Epinfo | 7, Minitab | 8, Other| 99, Unknown						[me_samp_size] = "1"
st_start_date	study	Study Duration	text	Study start date		dd/mm/yyyy; rule for no day/month 15/01	date_ymd
st_end_date	study		text	Study end date		dd/mm/yyyy; rule for no day/month 15/01	date_ymd
st_followup	study		text	Follow-up duration		in days, Longest reported endpoint or observation measured in any included participant	integer					y
st_insecticidal	study	Other	dropdown	Insecticidal or other reinfection prevention measures	0, No | 1, Yes | 99, Unknown	Use of insecticidal or other measures to reduce reinfection during trial						y
st_genotype	study		dropdown	Was genotypic data collected	0, No | 1, Yes | 99, Unknown	Was genotype of T.Cruzi classified for each patient i.e., Discrete typing Units (DTU I-VI)						y
st_genotype_data	study		text	Details of availability of genomic data		e.g. publically available on GenBank® database; Sanger Institute etc					[st_genotype] = "1"
pa_disease_phase	participants	Disease Specific Inclusion	checkbox	Disease Phase	1, Acute | 2, Chronic indeterminate | 3, Chronic symptomatic | 4, Chronic Unknown | 99, Unknown							y
pa_kuschnir	participants		dropdown	Was the Kuschnir classification system used	0, No | 1, Yes |
pa_kuschnir_group	participants		checkbox	Kuschnir groups included	1, Group 0 | 2, Group 1 | 3, Group 2 | 4, Group 3| 5, Group 4| 99, Unknown						[pa_kuschnir] = "1"
pa_nyha	participants		dropdown	was the NYHA classification used	0, No | 1, Yes |
pa_nyha_group	participants		checkbox	NYHA groups included	1, No NYHA Class| 2, NYHA Class I | 3, NYHA Class II | 4, NYHA Class III| 5, NYHA Class IV| 99, Unknown						[pa_nyha] = "1"
pa_disease_class	participants		notes	Disease classification description		e.g. Chronic Chagas cardiomyopathy (CCC), Chronic Chagas disease without CNS involvement, or CCC as per the Brazilian Consensus						y
pa_conf_dx	participants	Diagnostic Inclusion	dropdown	Was a confirmed Chagas diagnosis required for inclusion?	0, No | 1, Yes | 99, Unknown							y
pa_num_test	participants		dropdown	Number of positive tests required for confirmation of Chagas diagnosis	0, 0 | 1, 1 | 2, 2 | 3, 3 | 4, 4 | 5, >4 | 99, Unknown							y
st_diag_meth	participants		checkbox	Diagnostic method	1, Serology | 2, PCR | 3, Xenodiagnosis | 4, Other Parasitological | 5, Immunohistochemistry | 6, Microscopy | 99, Unknown							y
st_diag_blind	participants		dropdown	Were diagnostic procedures blinded?	0, No | 1, Yes | 99, Unknown							y
st_diag_pcr	participants		checkbox	Further details of PCR methodology	0, Quantitative PCR | 1, Qualitative PCR | 2, Full genome sequencing | 99, Unknown						[st_diag_meth(2)] = "1"	y
st_diag_meth_detail	participants		notes	Further details of diagnostic method for inclusion								y
pa_ages	participants	Other Inclusion Criteria	checkbox	Age groups eligible for inclusion in the study	1, Neonates (<24 months) | 2, Children (2-12yrs) | 3, Adolescents (13-17yrs) | 4, Adults (18-55yrs) | 5, Seniors (>55yrs)							y
pa_age_min	participants		text	Age min (included participants)			number
pa_age_max	participants		text	Age max (included participants)			number
pa_age_mean	participants		text	Age mean (included participants)			number
pa_age_median	participants		text	Age median (included participants)			number
pa_female	participants		text	Number of female participants included	Note: if number not reported, apply ratio to total N included participants. If unknown enter '-99'		integer					y
pa_male	participants		text	Number of male participants included	Note: if number not reported, apply ratio to total N included participants. If unknown enter '-99'		integer					y
pa_preg_excl	participants		dropdown	Were pregnant women included?	1, Included | 2, Excluded | 99, Unknown							y
pa_preg_desc	participants		text	Details on the eligibility criteria of pregnant women							[pa_preg_excl] = "1"
pa_immuno_excl	participants		dropdown	Were Immunocompromised patients included?	1, Included | 2, Excluded | 99, Unknown	Including HIV						y
pa_immuno_desc	participants		text	Details on the eligibility criteria of immunosuppressed participants							[pa_immuno_excl] = "1"
me_mal_yn	participants		dropdown	Were malnourished patients enrolled?	1, Yes | 0, No | 99, Unknown
pa_malnut_desc	participants		text	Details on the eligibility criteria of malnourished participants							[me_mal_yn] = "1"
pa_protocol	participants		notes	Details of assessment of potential for protocol compliance
pa_consent	participants		notes	Details of securing informed consent		Who gave consent and how
pa_oth_incl	participants		notes	Other inclusion criteria		Criteria not falling into any of previous categories
pa_excl_chag	participants	Exclusion Criteria	notes	Exclusion criteria related to Chagas diagnosis
pa_excl_oth	participants		notes	Exclusion of other illnesses/health conditions		List of severe illnesses or systematic diseases leading to exclusion
pa_excl_tryp	participants		dropdown	Exclusion of prior trypanocidal treatment	0, No | 1, Yes | 99, Unknown
pa_excl_othmed	participants		notes	Exclusion of other medication use
pa_oth_excl	participants		notes	Other exclusion criteria		Criteria not falling into any previous categories
sa_target	study_arm		dropdown	Was the intervention targeted in this study arm a parasitological or symptomatic treatment	1, Parasitological treatment | 2, Symptomatic treatment | 3, Other							y
sa_num_int	study_arm		text	How many treatments/interventions were patients in this treatment arm exposed to?		To capture total number interventions in a SINGLE study arm – i.e., if combination therapy, multiple interventions or drug therapy plus another intervention(s)	integer					y
sa_combi	study_arm		dropdown	Were the multiple interventions administered in combination?	1, co-administered | 2, sequential | 3, other						[sa_num_int] >= "2"
sa_fixed	study_arm		dropdown	If the treatments were co-administered was it a fixed-dose formulation or loose-dose administration?	1, fixed-dose | 2, loose-dose | 99, unknown						[sa_combi] = "1"
sa_num_tx	study_arm		text	Number of patients treated in this study arm		Number in treatment arm/intervention group	integer
sa_num_followup	study_arm		text	Number of patients followed up in this study arm		Number in treatment arm/intervention group	integer
sa_intv1_desc	study_arm	Intervention/Treatment 1	notes	Intervention/Treatment 1 - Intervention description		Name of treatment or details or intervention. Manufacturer and formulation details.					[sa_num_int] >= "1"	y
sa_intv1_drug	study_arm		dropdown	Intervention/Treatment 1 - Name of drug administered / active pharmaceutical ingredient (API)	1, albaconazole| 2, allopurinol | 3, amiodarone| 4, benznidazole | 5, edelfosine | 6, fenarimol | 7, fexinidazole | 8, fluconazole | 9, ilmofosine | 10, Itraconazole | 11, ketoconazole | 12,miltefosine | 13, nanoformulated benznidazole | 14, nifurtimox | 15, other | 16, oxaborole | 17, placebo | 18, posaconazole| 19, ravuconazole | 20, selenium | 21, voriconazole | 22, no treatment | 23, fosravuc…						[sa_num_int] >= "1" and [sa_target] = "1"	y
sa_intv1_drug_b	study_arm		dropdown	Intervention/Treatment 1 - Name of second drug/API that makes up single dose form	1, albaconazole| 2, allopurinol | 3, amiodarone| 4, benznidazole | 5, edelfosine | 6, fenarimol | 7, fexinidazole | 8, fluconazole | 9, ilmofosine | 10, Itraconazole | 11, ketoconazole | 12,miltefosine | 13, nanoformulated benznidazole | 14, nifurtimox | 15, other | 16, oxaborole | 17, placebo | 18, posaconazole| 19, ravuconazole | 20, selenium | 21, voriconazole | 22, no treatment | 23, fosravuc…	For fixed-dose combination (FDC)					[sa_fixed] = "1"
sa_intv1_route	study_arm		dropdown	Intervention/Treatment 1 - Route of Administration	1, Oral | 2, Intravenous | 3, Intramuscular | 4, Intralymphatic | 5, Subcutaneous | 7, Other | 8, Not applicable | 99, Unknown						[sa_num_int] >= "1"
sa_intv1_route_dur	study_arm		text	Intervention/Treatment 1 - Duration of infusion		In hours	integer				[sa_intv1_route] = "2"
sa_intv1_route_other	study_arm		text	Intervention/Treatment 1 - Description of 'other' route of administration							[sa_intv1_route] = "7"
sa_intv1_dose_method	study_arm		dropdown	Intervention/Treatment 1 - Method of dosing calculation	1, Target mg/kg | 2, Weight-band | 3, Age-band | 4, other | 5, Not applicable| 99, unknown						[sa_num_int] >= "1"
sa_intv1_dose_mgkg	study_arm		text	Intervention/Treatment 1 - Targeted dosing or range in mg/kg PER ADMINISTRATION		Integer or range only. Should reflect targeted mg/kg for each dose adminsitered. If dosing target 5 kg/mg/day divided into two daily doses - enter 2.5					[sa_intv1_dose_method] = "1"
sa_intv1_freq_discrete	study_arm		dropdown	Intervention/Treatment 1 - Frequency	1, Once Daily | 2, Twice Daily | 3, Three times daily | 4, Alternate Days | 5, Other | 6, Not applicable | 99, Unknown						[sa_num_int] >= "1"
sa_intv1_dose	study_arm		text	Intervention/Treatment 1 - Description of dose administered							[sa_num_int] >= "1"
sa_intv1_freq	study_arm		text	Intervention/Treatment 1 - Details of Frequency		i.e., if 'other' above or additional details required					[sa_num_int] >= "1"
sa_intv1_dura	study_arm		text	Intervention/Treatment 1 - Duration		in days, length treatment/intervention administered	integer				[sa_num_int] >= "1"
sa_intv1_reg_detail	study_arm		notes	Intervention/Treatment 1 - Detailed regimen							[sa_num_int] >= "1"	y
sa_intv1_supervision	study_arm		dropdown	Intervention/Treatment 1 - Was treatment administration supervised?	0, No | 1, Yes | 99, Unknown	If not reported or not clearly administered in hospital/clinic setting - unknown					[sa_num_int] >= "1"	y
sa_intv2_desc	study_arm	Intervention/Treatment 2	notes	Intervention/Treatment 2 - Intervention description		Name of treatment or details or intervention. Manufacturer and formulation details.					[sa_num_int] >= "2"	y
sa_intv2_drug	study_arm		dropdown	Intervention/Treatment 2 - Name of drug administered / active pharmaceutical ingredient (API)	1, albaconazole| 2, allopurinol | 3, amiodarone| 4, benznidazole | 5, edelfosine | 6, fenarimol | 7, fexinidazole | 8, fluconazole | 9, ilmofosine | 10, Itraconazole | 11, ketoconazole | 12,miltefosine | 13, nanoformulated benznidazole | 14, nifurtimox | 15, other | 16, oxaborole | 17, placebo | 18, posaconazole| 19, ravuconazole | 20, selenium | 21, voriconazole | 22, no treatment | 23, fosravuc…						[sa_num_int] >= "2" and [sa_target] = "1"	y
sa_intv2_drug_b	study_arm		dropdown	Intervention/Treatment 2 - Name of second drug/API that makes up single dose form	1, albaconazole| 2, allopurinol | 3, amiodarone| 4, benznidazole | 5, edelfosine | 6, fenarimol | 7, fexinidazole | 8, fluconazole | 9, ilmofosine | 10, Itraconazole | 11, ketoconazole | 12,miltefosine | 13, nanoformulated benznidazole | 14, nifurtimox | 15, other | 16, oxaborole | 17, placebo | 18, posaconazole| 19, ravuconazole | 20, selenium | 21, voriconazole | 22, no treatment | 23, fosravuc…	For fixed-dose combination (FDC)					[sa_fixed] = "1"
sa_intv2_route	study_arm		dropdown	Intervention/Treatment 2 - Route of Administration	1, Oral | 2, Intravenous | 3, Intramuscular | 4, Intralymphatic | 5, Subcutaneous | 7, Other | 8, Not applicable | 99, Unknown						[sa_num_int] >= "2"
sa_intv2_route_dur	study_arm		text	Intervention/Treatment 2 - Duration of infusion		In hours	integer				[sa_intv2_route] = "2"
sa_intv2_route_other	study_arm		text	Intervention/Treatment 2 - Description of 'other' route of administration							[sa_intv2_route] = "7"
sa_intv2_dose_method	study_arm		dropdown	Intervention/Treatment 2 - Method of dosing calculation	1, Target mg/kg | 2, Weight-band | 3, Age-band | 4, other | 5, Not applicable| 99, unknown						[sa_num_int] >= "2"
sa_intv2_dose_mgkg	study_arm		text	Intervention/Treatment 2 - Targeted dosing or range in mg/kg PER ADMINISTRATION		Integer or range only. Should reflect targeted mg/kg for each dose adminsitered. If dosing target 5 kg/mg/day divided into two daily doses - enter 2.5					[sa_intv2_dose_method] = "1"
sa_intv2_freq_discrete	study_arm		dropdown	Intervention/Treatment 2 - Frequency	1, Once Daily | 2, Twice Daily | 3, Three times daily | 4, Alternate Days | 5, Other | 6, Not applicable | 99, Unknown						[sa_num_int] >= "2"
sa_intv2_dose	study_arm		text	Intervention/Treatment 2 - Description of dose administered							[sa_num_int] >= "2"
sa_intv2_freq	study_arm		text	Intervention/Treatment 2 - Details of Frequency		i.e., if 'other' above or additional details required					[sa_num_int] >= "2"
sa_intv2_dura	study_arm		text	Intervention/Treatment 2 - Duration		in days, length treatment/intervention administered	integer				[sa_num_int] >= "2"
sa_intv2_reg_detail	study_arm		notes	Intervention/Treatment 2 - Detailed regimen							[sa_num_int] >= "2"	y
sa_intv2_supervision	study_arm		dropdown	Intervention/Treatment 2 - Was treatment administration supervised?	0, No | 1, Yes | 99, Unknown	If not reported or not clearly administered in hospital/clinic setting - unknown					[sa_num_int] >= "2"	y
sa_intv3_desc	study_arm	Intervention/Treatment 3	notes	Intervention/Treatment 3 - Intervention description		Name of treatment or details or intervention. Manufacturer and formulation details.					[sa_num_int] >= "3"	y
sa_intv3_drug	study_arm		dropdown	Intervention/Treatment 3 - Name of drug administered / active pharmaceutical ingredient (API)	1, albaconazole| 2, allopurinol | 3, amiodarone| 4, benznidazole | 5, edelfosine | 6, fenarimol | 7, fexinidazole | 8, fluconazole | 9, ilmofosine | 10, Itraconazole | 11, ketoconazole | 12,miltefosine | 13, nanoformulated benznidazole | 14, nifurtimox | 15, other | 16, oxaborole | 17, placebo | 18, posaconazole| 19, ravuconazole | 20, selenium | 21, voriconazole | 22, no treatment | 23, fosravuc…						[sa_num_int] >= "3" and [sa_target] = "1"	y
sa_intv3_drug_b	study_arm		dropdown	Intervention/Treatment 3 - Name of second drug/API that makes up single dose form	1, albaconazole| 2, allopurinol | 3, amiodarone| 4, benznidazole | 5, edelfosine | 6, fenarimol | 7, fexinidazole | 8, fluconazole | 9, ilmofosine | 10, Itraconazole | 11, ketoconazole | 12,miltefosine | 13, nanoformulated benznidazole | 14, nifurtimox | 15, other | 16, oxaborole | 17, placebo | 18, posaconazole| 19, ravuconazole | 20, selenium | 21, voriconazole | 22, no treatment | 23, fosravuc…	For fixed-dose combination (FDC)					[sa_fixed] = "1"
sa_intv3_route	study_arm		dropdown	Intervention/Treatment 3 - Route of Administration	1, Oral | 2, Intravenous | 3, Intramuscular | 4, Intralymphatic | 5, Subcutaneous | 7, Other | 8, Not applicable | 99, Unknown						[sa_num_int] >= "3"
sa_intv3_route_dur	study_arm		text	Intervention/Treatment 3 - Duration of infusion		In hours	integer				[sa_intv3_route] = "2"
sa_intv3_route_other	study_arm		text	Intervention/Treatment 3 - Description of 'other' route of administration							[sa_intv3_route] = "7"
sa_intv3_dose_method	study_arm		dropdown	Intervention/Treatment 3 - Method of dosing calculation	1, Target mg/kg | 2, Weight-band | 3, Age-band | 4, other | 5, Not applicable| 99, unknown						[sa_num_int] >= "3"
sa_intv3_dose_mgkg	study_arm		text	Intervention/Treatment 3 - Targeted dosing or range in mg/kg PER ADMINISTRATION		Integer or range only. Should reflect targeted mg/kg for each dose adminsitered. If dosing target 5 kg/mg/day divided into two daily doses - enter 2.5					[sa_intv3_dose_method] = "1"
sa_intv3_freq_discrete	study_arm		dropdown	Intervention/Treatment 3 - Frequency	1, Once Daily | 2, Twice Daily | 3, Three times daily | 4, Alternate Days | 5, Other | 6, Not applicable | 99, Unknown						[sa_num_int] >= "3"
sa_intv3_dose	study_arm		text	Intervention/Treatment 3 - Description of dose administered							[sa_num_int] >= "3"
sa_intv3_freq	study_arm		text	Intervention/Treatment 3 - Details of Frequency		i.e., if 'other' above or additional details required					[sa_num_int] >= "3"
sa_intv3_dura	study_arm		text	Intervention/Treatment 3 - Duration		in days, length treatment/intervention administered	integer				[sa_num_int] >= "3"
sa_intv3_reg_detail	study_arm		notes	Intervention/Treatment 3 - Detailed regimen							[sa_num_int] >= "3"	y
sa_intv3_supervision	study_arm		dropdown	Intervention/Treatment 3 - Was treatment administration supervised?	0, No | 1, Yes | 99, Unknown	If not reported or not clearly administered in hospital/clinic setting - unknown					[sa_num_int] >= "3"	y
ou_parasite	outcomes	Parasite Related Outcomes	dropdown	Were parasitaemia related outcomes assessed at any time of follow-up during the study?	0, No | 1, Yes	Trypanocidal cure, seroconversion, positive parasitaemia etc						y
ou_neg_ser	outcomes		dropdown	Was negative seroconversion measured at any point during follow up?	0, No | 1, Yes	Disappearance of antibodies (ELISA, IIF, IHA)					[ou_parasite] = "1"	y
ou_pos_para	outcomes		dropdown	Was positive parasitaemia measured at any point during follow up?	0, No | 1, Yes	Parasite detection - parasitological or molecular tests (PCR, Xenodiagnosis)					[ou_parasite] = "1"	y
ou_para_measure	outcomes		checkbox	How were follow-up parasitaemia endpoints measured?	1, Serology | 2, PCR | 3, Xenodiagnosis | 4, Other Parasitological | 5, Immunohistochemistry | 6, Microscopy | 99, Unknown						[ou_parasite] = "1"	y
ou_para_pcr	outcomes		checkbox	Further details of PCR methodology	0, Quantitative PCR | 1, Qualitative PCR | 2, Full genome sequencing | 99, Unknown						[ou_para_measure(2)] = "1"	y
ou_para_response	outcomes		notes	How was the primary parasitaemia response endpoint expressed?		Definition of parasite 'cure', treatment response or persistence					[ou_parasite] = "1"	y
ou_para_endpoints	outcomes		text	How often were participants followed-up for parasitaemia outcome assessments?		Number of timepoints/endpoints/follow-up measurements	integer				[ou_parasite] = "1"
ou_para_endpoint1	outcomes		text	Time of follow-up measurement 1		endpoint/timepoint in days, counted from day of first treatment/intervention	integer				[ou_para_endpoints] >= 1
ou_para_endpoint2	outcomes		text	Time of follow-up measurement 2		endpoint/timepoint in days, counted from day of first treatment/intervention	integer				[ou_para_endpoints] >= 2
ou_para_endpoint3	outcomes		text	Time of follow-up measurement 3		endpoint/timepoint in days, counted from day of first treatment/intervention	integer				[ou_para_endpoints] >= 3
ou_para_endpoint4	outcomes		text	Time of follow-up measurement 4		endpoint/timepoint in days, counted from day of first treatment/intervention	integer				[ou_para_endpoints] >= 4
ou_para_endpoint5	outcomes		text	Time of follow-up measurement 5		endpoint/timepoint in days, counted from day of first treatment/intervention	integer				[ou_para_endpoints] >= 5
ou_para_endpoint6	outcomes		text	Time of follow-up measurement 6		endpoint/timepoint in days, counted from day of first treatment/intervention	integer				[ou_para_endpoints] >= 6
ou_para_endpoint7	outcomes		text	Time of follow-up measurement 7		endpoint/timepoint in days, counted from day of first treatment/intervention	integer				[ou_para_endpoints] >= 7
ou_para_endpoint8	outcomes		text	Time of follow-up measurement 8		endpoint/timepoint in days, counted from day of first treatment/intervention	integer				[ou_para_endpoints] >= 8
ou_para_endpoint9	outcomes		text	Time of follow-up measurement 9		endpoint/timepoint in days, counted from day of first treatment/intervention	integer				[ou_para_endpoints] >= 9
ou_para_endpoint10	outcomes		text	Time of follow-up measurement 10		endpoint/timepoint in days, counted from day of first treatment/intervention	integer				[ou_para_endpoints] >= 10
ou_para_endpoint11	outcomes		text	Time of follow-up measurement 11		endpoint/timepoint in days, counted from day of first treatment/intervention	integer				[ou_para_endpoints] >= 11
ou_para_endpoint12	outcomes		text	Time of follow-up measurement 12		endpoint/timepoint in days, counted from day of first treatment/intervention	integer				[ou_para_endpoints] >= 12
ou_para_endpoint13	outcomes		text	Time of follow-up measurement 13		endpoint/timepoint in days, counted from day of first treatment/intervention					[ou_para_endpoints] >= 13
ou_para_endpoint14	outcomes		text	Time of follow-up measurement 14		endpoint/timepoint in days, counted from day of first treatment/intervention					[ou_para_endpoints] >= 14
ou_para_endpoint15	outcomes		text	Time of follow-up measurement 15		endpoint/timepoint in days, counted from day of first treatment/intervention					[ou_para_endpoints] >= 15
ou_endpoint_details	outcomes		notes	Further details of follow-up measurements							[ou_parasite] = "1"
ou_patient	outcomes	Patient Related Outcomes	dropdown	Were patient related outcomes assessed in the study?	0, No | 1, Yes							y
ou_ae	outcomes		dropdown	Were adverse events assessed at any point during follow-up?	0, No | 1, Yes	or 'side effects'					[ou_patient] = "1"	y
ou_pt_outcome	outcomes		checkbox	Were the following outcome measures assessed at any point during follow-up?	1, Disease progression | 2, mortality | 3, pharmacokinetics| 4, laboratory or haematological tests |5, Echocardiogram | 6, Electrocardiograph (ECG) | 7, clinical examination | 8, immune response						[ou_patient] = "1"
ou_other_outcome	outcomes		text	Details of other outcome measures assessed during follow-up?		i.e. outcomes not captured in above categories					[ou_patient] = "1"
me_prim_end	methodology	Outcome - Primary Endpoint	text	Name of primary endpoint
me_prim_end_def	methodology		notes	Definition of primary endpoint
me_prim_end_time	methodology		text	Time point for primary endpoint
me_num_end	methodology		dropdown	Number of other endpoints	0, 0 | 1, 1 | 2, 2 | 3, 3 | 4, 4 | 5, 5
me_end1	methodology	Outcome - Other Endpoint 1	text	Name of other endpoint - 1							[me_num_end] >= "1"
me_end1_def	methodology		notes	Definition of other endpoint - 1							[me_num_end] >= "1"
me_end2	methodology	Outcome - Other Endpoint 2	text	Name of other endpoint - 2							[me_num_end] >= "2"
me_end2_def	methodology		notes	Definition of other endpoint - 2							[me_num_end] >= "2"
me_end3	methodology	Outcome - Other Endpoint 3	text	Name of other endpoint - 3							[me_num_end] >= "3"
me_end3_def	methodology		notes	Definition of other endpoint - 3							[me_num_end] >= "3"
me_end4	methodology	Outcome - Other Endpoint 4	text	Name of other endpoint - 4							[me_num_end] >= "4"
me_end4_def	methodology		notes	Definition of other endpoint - 4							[me_num_end] >= "4"
me_end5	methodology	Outcome - Other Endpoint 5	text	Name of other endpoint - 5							[me_num_end] >= "5"
me_end5_def	methodology		notes	Definition of other endpoint - 5							[me_num_end] >= "5"
me_lfu_yn	methodology	Lost to Follow-up (LFU)	dropdown	Were LFU reported?	1, Yes | 0, No | 99, Unknown
me_lfu_def	methodology		notes	Definition of LFU							[me_lfu_yn] = "1"
me_lfu_analysis_desc	methodology		notes	How were LFU handled in the analysis?							[me_lfu_yn] = "1"
me_prim_analysis	methodology	Data Analysis	notes	Analysis method for primary endpoint
me_end1_anlysis	methodology		notes	Analysis method for Other endpoint 1							[me_num_end] >= "1"
me_end2_anlysis	methodology		notes	Analysis method for Other endpoint 2							[me_num_end] >= "2"
me_end3_anlysis	methodology		notes	Analysis method for Other endpoint 3							[me_num_end] >= "3"
me_end4_anlysis	methodology		notes	Analysis method for Other endpoint 4							[me_num_end] >= "4"
me_end5_anlysis	methodology		notes	Analysis method for Other endpoint 5							[me_num_end] >= "5"
me_interim_yn	methodology		dropdown	Was interim analysis carried out?	1, Yes | 0, No | 99, Unknown
me_interim_desc	methodology		notes	Interim analysis - further description							[me_interim_yn] = "1"
me_dsmb_yn	methodology		dropdown	Any mention of Data Safety and Monitoring Board (DSMB)?	1, Yes | 0, No | 99, Unknown
me_dsmb_desc	methodology		notes	DSMB - further description							[me_dsmb_yn] = "1"
me_analysis_soft	methodology		dropdown	Software used for the data analysis	1, Excel | 2, SPSS | 3, Stata | 4, R | 5, SAS | 6, Epinfo | 7, Minitab | 99, Unknown | 9, Other
me_analysis_soft_oth	methodology		text	Software used for the data analysis - specify other							[me_analysis_soft] = "9"
me_ethic_yn	reporting	Ethics	dropdown	Ethics	1, Yes | 0, No | 99, Unknown
me_ethic_desc	reporting		notes	Ethics - further description							[me_ethic_yn] = "1"
me_consent_yn	reporting		dropdown	Was informed consent taken from patients before enrollment?	1, Yes | 0, No | 99, Unknown
me_fund	reporting	Funding and conflict of interest	notes	Funding Description
me_fund_type	reporting		checkbox	Funding Source	1, Government | 2, International Organization | 3, University Grant | 4, Pharma Company | 5, Other | 99, Unknown
me_fund_type_gov_desc	reporting		text	Government - Enter name of specific funding source							[me_fund_type(1)] = '1'
me_fund_type_int_desc	reporting		text	International Organization - Enter name of specific funding source							[me_fund_type(2)] = "1"
me_fund_type_uni_desc	reporting		text	University Grant - Enter name of specific funding source							[me_fund_type(3)] = "1"
me_fund_type_pha_desc	reporting		text	Pharma Company - Enter name of specific funding source							[me_fund_type(4)] = "1"
me_coi_yn	reporting		dropdown	Was any conflict of interest (COI) reported by the authors?	1, Yes | 0, No | 99, Unknown
me_coi_desc	reporting		notes	Description of the COI							[me_coi_yn] = "1"
me_coi_num	reporting		text	How many authors declared COI?							[me_coi_yn] = "1"
me_coi_type	reporting		checkbox	What was the COI type?	1, Funding from pharma manufacturing study drug to attend conferences | 2, Funding from pharma manufacturing study drug for current or other studies | 3, Works for pharma funding the trial | 4, Works for other agency funding this study | 5, Other | 99, Unknown						[me_coi_yn] = "1"
me_coi_type_oth	reporting		text	What was the COI type - specify other							[me_coi_type(5)] = '1'

## Sheet: Variable dictionary
Variable	Description
Study form
Study identification and publication details
st_study_title	Free text: Short Hand Reference (first author, publication year) and, if applicable, Scientific title of the study/trial, as stated at registration. E.g. ‘Botoni2007’ or ‘Morillo2017; STOPCHAGAS’
st_reg_id	Free text: Trial registry identifier, if the trial was registered and registration could be found (i.e. mentioned in the publication, or identified through search in ClinicalTrials.gov, or WHO ICTRP registries). Enter “-99” if a registry ID is not found or unknown. Separate by semi colon if multiple registry identifiers
st_primary_pub	e.g. NCT9834808; ACT4576
st_pub_type	Free text: Reference of the journal article or conference abstract, including all authors and full title. Formatting style: ‘Elsevier Harvard (with titles)’
st_pub_date	Author Surname, A., Year Published. Title. Publication Title Volume number, Pages Used. doi:DOI Number
st_author	Dropdown variable: describing the medium with which research results were reported
st_author_contact	1, “Full text publication” | 2, “Conference abstract” | 3, “Trial registry”
st_oth_pub_no	NB: Only conference abstracts from the past year (2016-17) were analysed; it is assumed that studies presented at conference beforehand have been published by now and are therefore captured elsewhere.
st_oth_pub_1	Date of publication (DD/MM/YYYY) (earliest known, i.e. chose ‘ePub ahead of print’, ‘Published online’ date if available), or of presentation at a conference. If an exact publication date is unknown (online or published version), if possible, chose ‘manuscript accepted’ date and add 1 month; estimate it from the journal; or, arbitrarily DD=15 and MM=01 and year of publication.
st_oth_pub_2	Free text: details of the author or contact for correspondence, i.e., name and institution
st_oth_pub_3	Free text: Email address for the author or contact for correspondence
st_oth_pub_4	Integer: Number of additional publications (journal articles or conference abstracts) that provide supplementary information in addition to the primary study publication (i.e. protocol, subgroup analyses, sub-studies such as PK/PD results or follow-up results). If none enter “0”.
st_oth_pub_5	Free text: Reference of the associated journal article or conference abstract, including all authors and full title. Formatting style: ‘Elsevier Harvard (with titles)’
st_oth_pub_6	Dropdown variable: Have the data sets related to this study been shared/submitted to IDDO? Discrete choice: 0, “No” | 1, “Yes” | 99, “Unknown”
st_oth_pub_7	If [st_shared] = 1, Yes
st_shared	Free text: What is the IDDO study ID assigned to the associated dataset?
st_shared_iddo_id	If [st_shared] = 1, Yes
st_shared_notes	Free text: Details of datasets IDDO have received
Cohort
st_num_cohort	Integer: Number of cohorts within this single ‘study’ reported in this article/abstract (see Appendix for details).
st_coh_div_reas	Checkbox variable: describing the Reason for the division of study cohorts:
st_coh_div_desc	1, “Several countries” | 2, “Different participant groups” | 3, “Different protocols per group ”
Setting - recruitment sites and patient numbers
st_cohX_country	Dropdown variable: Name of the country of study. Country name based on UN classification: http://unstats.un.org/unsd/methods/m49/m49regin.htm Select 99, “unknown” if there is no information indicative to the country of study location. Do not make assumptions based on affiliation of authors. An inference could be made if mention of protocol at a given research institute or hospital e.g. ethics boa…
st_cohX_site	Free text: most precise name and address of each and every site of recruitment.
st_cohX_coord	Free text: latitude and longitude GPS coordinates
st_cohX_region	Dropdown variable: World region of the country of study. Use UN classification: http://unstats.un.org/unsd/methods/m49/m49regin.htm
st_cohX_income	Dropdown variable: describing the income group of the country; “Low” “Lower middle” “Upper middle” “High”: as per World Bank: http://data.worldbank.org/country
st_cohX_site_cat	Checkbox variable: describing the category of the site chosen as a recruitment centre of target participants: “school”; “hospital/health-centre”; “other” (village/city, households, etc.). Select “unknown” otherwise.
st_cohX_setting	Checkbox variable: describing the setting where recruited participants live: 1, “rural” | 2, “semi-urban” | 3, “urban” | 99, “unknown” This variable does NOT reflect setting of the study site – it is related to the setting that patients originate. Use Google Earth if unclear in full text the status of the areas from which participants reside. Several options may apply. If not explicitly stated – …
st_cohX_endemic	Dropdown variable: describing whether the site where the study was conducted/patients recruited is one of the 21 countries where Chagas Disease is endemic; “Endemic” or “Non-Endemic”. As per WHO: http://www.who.int/mediacentre/factsheets/fs340/en/
st_cohX_num_patients	Integer: Total number of participants in the initial cohort; i.e. who were INCLUDED into the study and received the intended intervention (drug(s), control, placebo, no-treatment, etc.), with the intention to follow them up for outcome assessment.
st_cohX_num_chag	Integer: Total number of participants with Chagas Disease in the initial cohort; i.e. who were INCLUDED into the study and received the intended intervention (drug(s), control, placebo, no-treatment, etc.), with the intention to follow them up for outcome assessment.
st_cohX_num_chagfollow	Integer: Number of relevant participants (i.e. among st_coh1_num_chag) who were followed-up. If follow-up is detailed for each of the different time-points, enter the maximum number of participants followed-up. Enter “-1” if not applicable (e.g. retrospective studies or when ‘provide samples at follow-up’ is an inclusion criterion, meaning that the study cohort was defined a posteriori, based on …
st_cohX_num_calculation	Free text: Details if patient number not reported and calculations that were performed for patient estimates. That is, the way in which the Chagas infected number of participants (st_coh1_num_chag) or those followed-up (st_coh1_num_chagfollow) was obtained from the total of included participants (st_coh1_num_patients), if applicable. If not applicable enter “-1”
Study characteristics
st_type	Dropdown variable: detailing the study type. Discrete choice: 1, “Interventional” | 2, “Observational” See Appendix for further description of categories
st_design	Dropdown variable: detailing the study design. Discrete choice: If st_type is “Interventional” then select one of the following study designs. 1, “RCT” | 2, “Quasi-randomised” | 3, “non-randomised” Select 3 “non-randomised” for single arm interventional study arms. If st_type is “Observational” then select one of the following study designs: | 4, “Cohort-study” | 5, “Case report” | 6 “Case series…
me_phase	If [st_type] = “1” 🡪 Interventional In which clinical trial phase is this study? Dropdown variable: 1, “Phase 1” | 2, “Phase 2” | 3, “Phase 3” | 4, “Phase 4” | 99, “Unknown” Only select Phase if explicitly reported in the publication. DO not make any assumption or inference based on study design.
st_comparative	Dropdown variable: describing whether the study was comparative. Were all participants exposed to the same treatment/ intervention/ regimen or were multiple study arms compared. Discrete choice: 0, “No” | 1, “Yes”
st_intv	Dropdown variable: Were study patients exposed to a treatment or intervention? Discrete Choice: 0, “No” | 1, “Yes” If observational with no intervention/treatment administered – ‘No’
st_tx_arms	Integer: Number of study arms Study arms: an arm/group of patients receiving a specific treatment regimen or intervention. I.e., also referred to as number of treatment arms, comparative arms, treatment groups, intervention or exposure groups
Randomisation and blinding
st_random	Dropdown variable: describing the level of randomisation and specification of methods reported. Discrete choice: 1, “Single-arm” | 2, “Multi-arm no randomisation reported” | 3, “Multi-arm randomisation reported no detailed methods” | 4, “Multi-arm randomisation reported with detailed methods” | 5, “Other” | 99, “Unknown” Will apply for observational studies also – likely “single arm” or “multi-ar…
me_rando_desc	If [st_random] = 4, “Multi-arm randomisation reported with detailed methods” Free text: further details on randomisation methods
st_blind	Dropdown variable: describing the level and methods of blinding reported. That is, for randomised studies, was it reported if the person delivering the drug and/or assessing the participant was blinded to the intervention administered? Discrete choice: 1, “Single-arm” | 2, “Multi-arm no blinding reported” |3, “Multi-arm blinding reported no details who blinded” | 4, “Multi-arm blinding reported w…
me_blind_desc	If [st_blind] = 4, “Multi-arm blinding reported with details who blinded” Free text: further details on the blinding methods Including classification - single blind or double blind
me_all_ratio	Add branch logic >2,3,4,5 multi-arm Dropdown: describing how participants were allocated to each study arm. Discrete choice: 1, “1:1” | 2, “1:2” | 3, “1:3” | 4, “1:4” | 5, “Other” (specify) | 99, “Unknown” If the study is single arm, please select ‘Other’.
me_all_ratio_oth	Free text: Specify other allocation ratio
me_all_conc	Add branch logic >2,3,4,5 multi-arm Dropdown variable: describing whether concealment was performed during participants allocation to each study arm. Discrete choice: 0, “No” | 1, “Yes” | 3, “Single arm ” | 99, “Unknown”
Sample size
me_samp_size	Dropdown variable: describing whether sample size calculation was done. Discrete choice: 0, “No” | 1, “Yes” | 99, “Unknown”
me_samp_size_desc	If [me_samp_size] = 1, “Yes” Free text: further details on sample size calculation
me_samp_soft	Dropdown variable: If [me_samp_size] = 1, “Yes” 1, “PASS” | 2, “SPSS” | 3, “Stata” | 4, “R” | 5, “SAS” | 6, “Epinfo” | 7, “Minitab” | 8, “Other” | 99, “Unknown” Describing the software used during sample size. If this is unknown, please select ‘Unknown’. If other software was used, please type ‘Other’.
Study dates and follow-up
st_start_date	Start date of study (DD/MM/YYYY). If the exact date is unknown, then, arbitrarily, DD=15 and MM=01. If the year of study start date is unknown, refer to [st_end_date] and estimate the start year by subtracting the trial and follow-up duration from the [st_end_date] year.
st_end_date	End date of study (DD/MM/YYYY). If the exact date is unknown, if possible, estimate it from start date and duration of follow-up, or, arbitrarily DD=15 and MM=12. If the year of study end is unknown, arbitrarily select the year before the publication was submitted to or accepted for publication where provided or alternatively the year before the publication date.
st_followup	Integer: Follow-up duration in days. Longest reported endpoint / observation measured in any participant included in the study. For calculations in days; assumptions 1 month=30 days, 1 year 365 days.
Other relevant study characteristics
st_insecticidal	Dropdown variable: describing the use of insecticidal or other measures to reduce reinfection during trial. Discrete choice: 0, “No” | 1, “Yes” | 99, “Unknown”
st_genotype	Dropdown variable: describing whether genotypic data was collected in the study. That is, was the specific genotype of Trypanosoma cruzi infection classified for each patient as per the 6 discrete typing Units (DTU I-VI). Discrete choice: 0, “No” | 1, “Yes” | 99, “Unknown” If PCR was used in the study at baseline but it is not specifically reported that genotyping of the T.Cruzi strains were perf…
st_genotype_data	Free text: If [st_genotype] = 1, “yes”; details of availability of genomic data e.g. publically available on GenBank® database; Sanger Institute etc. Enter “unknown” if no database or access to data is mentioned in the article
Participants form
Disease specific inclusion
pa_disease_phase	Checkbox variable: describing what Chagas disease phases were eligible for inclusion in the study. Several options may apply: 1, “Acute” | 2, “Chronic indeterminate” | 3, “Chronic symptomatic” | 4, “Chronic unknown” | 99, “Unknown”
pa_kuschnir	Dropdown variable: Was the Kuschnir classification system used to categorise patients for inclusion in the study? Discrete choice: 0, “No” | 1, “Yes” |
pa_kuschnir_group	Checkbox variable: if [pa_kuschnir] = 1 [Yes], what Kuschnir groups were patients required to be for study inclusion. Several options may apply: 1, “Group 0” | 2, “Group 1” | 3, “Group 2” | 4, “Group 3”| 5, “Group 4”| 99, “Unknown” Kuschnir groups as per: Kuschnir E, et al. Evaluation of cardiac function by radioisotopic angiography, in patients with chronic Chagas cardiopathy. Arq Bras Cardiol. …
pa_nyha	Dropdown variable: Was the New York Heart Association (NYHA) classification used to categorise patients for inclusion in the study? Discrete choice: 0, “No” | 1, “Yes”
pa_nyha_group	Checkbox variable: if [pa_nyha] = 1 [Yes], what NYHA groups were patients required to be for study inclusion. Several options may apply: 1, “No NYHA Class” | 2, “NYHA Class I” | 3, “NYHA Class II” | 4, “NYHA Class III” | 5, “NYHA Class IV” | 99, “Unknown”
pa_disease_class	Free text: description detailing further information regarding the Disease specific classification used to determine eligibility for the trial. E.g. Chronic Chagas cardiomyopathy (CCC), Chronic Chagas disease without CNS involvement, or CCC as per the Brazilian Consensus
Diagnostic inclusion
pa_conf_dx	Dropdown variable: was a confirmed Chagas disease diagnosis required for inclusion in the study? Discrete choice: 0, “No” | 1, “Yes” | 99, “Unknown”
pa_num_test	Dropdown variable: number of positive tests required for confirmation of Chagas diagnosis. Discrete choice: 0, “0” | 1, “1” | 2, “2” | 3, “3” | 4, “4” | 5, “>4” | 99, “Unknown”
st_diag_meth	Checkbox variable: describing the types of diagnostic tests used to confirm diagnosis of participants at baseline/study inclusion. Several options may apply: 1, “Serology” | 2, “PCR” | 3, “Xenodiagnosis” | 4, “Other Parasitological” | 5, “Immunohistochemistry” |6, “Microscopy” | 99, “Unknown” See Appendix for further description of categories
st_diag_blind	Dropdown variable: Were diagnostic procedures blinded? Discrete choice: 0, “No” | 1, “Yes” | 99, “Unknown”
st_diag_pcr	If [st_diag_meth(2)]= “1” 🡪 “PCR” Checkbox variable: Were qualitative PCR methods (i.e., presence of any genetic material; positive or negative) or quantitative PCR methods (i.e., measurement of the amount of genetic material present) used? And was full genome sequencing performed. Several options may apply: 0, “Quantitative PCR” | 1, “Qualitative PCR” | 2, “Full genome sequencing” | 99, “Unknown”
st_diag_meth_detail	Free text: Further details of diagnostic method and technique used to confirm diagnosis and/or confirm eligibility for study inclusion.
Other inclusion criteria
pa_ages	Checkbox variable: eligible age groups for inclusion of participants in the study. Several options may apply: 1, “Neonates (<24 months)” | 2, “Children (2-12yrs)” | 3, “Adolescents (13-17yrs)” | 4, “Adults (18-55yrs)” | 5, “Seniors (>55yrs)” Selection of a category permitted even if participants do not cover the entire range of a given bracket. As long as at least n=1 in a given range.
pa_age_min	Integer: Minimum age of included participants, that is the youngest participant included in the study, in years. If minimum is not reported, use lower limit of eligible age range. If no eligible age range reported for adult participants, arbitrarily enter “18”.
pa_age_max	Integer: Maximum age of included participants, that is the eldest participant included in the study, in years. If maximum is not reported, use upper limit of eligible age range. If no upper age range and no maximum age reported enter “99”
pa_age_mean	Integer: The mean age of included participants in a study. Calculate if the mean is not available, but the age of all participants is known (e.g. described in the supplement). Enter “-99” if unknown.
pa_age_median	Integer: The median age of included participants in a study. Calculate if the median is not available, but the age of all participants is known (e.g. described in the supplement). Enter “-99” if unknown.
pa_female	Integer: Total number of female participants included in the study. If not reported and a ratio of M:F is provided, calculate the number of females by applying the ratio to the total number of included participants. Enter “-99” if unknown.
pa_male	Integer: Total number of male participant included in the study. If not reported and a ratio of M:F is provided, calculate the number of males by applying the ratio to the total number of included participants. Enter “-99” if unknown.
Eligibility of selected patient populations
pa_preg_excl	Dropdown variable: were pregnant women included in the study? Discrete choice: 1, “Included” | 2, “Excluded” | 99, “Unknown” Assumption made that pregnant women were “Excluded” in paediatric studies where age of participants was ≤12years.
pa_preg_desc	If [me_preg_yn] = 1, “Included” Free text: further details on the eligibility criteria of pregnant participants
pa_immuno_excl	Dropdown variable: were immunocompromised patients (Including HIV+) included in the study? Discrete choice: 1, “Included” | 2, “Excluded” | 99, “Unknown”
pa_immuno_desc	If [me_imm_yn] = “1” Included Free text: type of immunocompromised condition (HIV, transplant recipient, etc.)
me_mal_yn	Dropdown variable: were malnourished patients enrolled? Discrete choice: 1, “Yes” | 0, “No” | 99, “Unknown”
pa_malnut_desc	If [me_mal_yn] = 1, “Included” Free text: further details on the eligibility criteria of malnourished participants
Other specific inclusion criteria
pa_protocol	Free text: Assessment for ability and willingness to follow/minimal compliance to the protocol required for inclusion, especially in analyses (e.g. “able and willing to be examined by the study physician at baseline and follow-up”).
pa_consent	Free text: details/method for securing informed consent, including who gave consent for children (parent, head of the school, etc.) and how (orally, in writing, etc.).
pa_oth_incl	Free text: other inclusion criteria not falling into any of the previous categories.
Exclusion criteria
pa_excl_chag	Free text: description of any Chagas disease specific criteria that were used to determine ineligibility/exclusion from the study.
pa_excl_oth	Free text: list of severe illnesses or systematic diseases/health conditions leading to exclusion.
pa_excl_tryp	Dropdown variable: describing whether participants were excluded from the study if they had received any trypanocidal treatment prior to study inclusion. Discrete choice: 0, “No” | 1, “Yes” | 99, “Unknown”
pa_excl_othmed	Free text: details of any medication(s) taken during a specific period prior to (or during) the study that lead to exclusion.
pa_oth_excl	Free text: Other exclusion criteria not falling into any previous categories
Study arm form	NOTE: The below variables need to be completed for each study arm in a SEPERATE ‘study arm’ form. You must enable repeatable instruments in REDCap [in Project Setup] so multiple ‘study arm’ forms can be created. Each form allows you to capture instances where patients are exposed to multiple therapies/treatments/interventions in a single study arm.
Details of the intervention/treatment regimens for each study arm
sa_target	Dropdown variable: Was the intervention investigated targeted at parasitological or symptomatic treatment. Discrete choice: 1, “Parasitological treatment” | 2, “Symptomatic treatment” | 3, “Other”
sa_num_int	Integer: How many treatments/interventions were patients in this treatment arm exposed to? Notes: To capture total number interventions in a single study arm – i.e., if combination therapy, multiple interventions or drug therapy plus another intervention(s) E.g. if combination treatment of drug A plus drug B was administered in a single study arm enter ‘2’
sa_combi	If [sa_num_intv] =>2 Dropdown variable: Were the multiple interventions administered in combination? 1, “co-administered” | 2, “sequential” | 3, “other” Co-administered: Treatments are given to patients at or almost the same time e.g. concomitant, one after the other, on the same day, etc. Sequential: Intervention exposure or treatments are administered in a sequence – e.g. drug A days 1-30, drug…
sa_fixed	If [sa_combi] = 1, “co-administered” Dropdown variable: If the treatments were co-administered was it a fixed-dose formulation or loose-dose administration? 1, “fixed-dose” | 2, “loose-dose” | 99, “unknown” Fixed-dose: defined as a combination drug is a fixed-dose combination (FDC) that includes two or more active pharmaceutical ingredients (APIs) combined in a single dosage form, which is manufa…
sa_num_tx	Integer: Number of Chagas infected patients treated or exposed to the intervention. That is, the total number of Chagas patients in the study arm.
sa_num_followup	Integer: The reported number of patients followed-up in the study arm. If not reported, the maximum number of Chagas patients with at least one follow-up measurement post-baseline (i.e., during the treatment period or post-treatment follow-up) in the study arm. Enter “-1” if not applicable (e.g. retrospective studies or when ‘provide samples at follow-up’ is an inclusion criterion, meaning that t…
Branch logic – following variables to be completed for each intervention administered within the single study/treatment arm - corresponding to [sa_num_intv]
sa_intvX_desc	Free text: Name of treatment(s) or intervention specific to the study arm of interest.
sa_intvX_drug	If [sa_target] = 1, “Parasitological treatment” Dropdown variable: Name of drug administered / active pharmaceutical ingredient (API) as per INN. Discrete Choice 1, “albaconazole” |2, “allopurinol” | 3, “amiodarone” | 4, “benznidazole” | 5, “edelfosine” | 6, “fenarimol” | 7, “fexinidazole” | 8, “fluconazole” | 9, “ilmofosine” | 10, “itraconazole” | 11, “ketoconazole” | 12, “miltefosine” | 13, “na…
sa_intvX_drug_b	If [sa_fixed] = 1, “fixed-dose” Dropdown variable: Name of second drug/API that makes up the single dosage form. 1, “albaconazole” |2, “allopurinol” | 3, “amiodarone” | 4, “benznidazole” | 5, “edelfosine” | 6, “fenarimol” | 7, “fexinidazole” | 8, “fluconazole” | 9, “ilmofosine” | 10, “itraconazole” | 11, “ketoconazole” | 12, “miltefosine” | 13, “nanoformulated benznidazole” | 14, “nifurtimox” | 1…
sa_intvX_route	Dropdown variable: What was the route of administration? 1, “Oral” | 2, “Intravenous” | 3, “Intramuscular” | 4, “Intralymphatic” | 5, “Subcutaneous” | 7, “Other” | 99, “Unknown” EMA Controlled Vocabulary for Route of administrations: http://www.ema.europa.eu/docs/en_GB/document_library/Scientific_guideline/2009/09/WC500002730.pdf
sa_intvX_route_dur	If [sa_intv1_route] = 2, “Intravenous” Integer: Duration of infusion in hours
sa_intvX_route_other	If [sa_intv1_route] =7, “Other” Free text: Description of ‘Other’ route of administration
sa_intvX_dose_method	Dropdown variable: Method of dosing calculation. Discrete choice: 1, “Target mg/kg” | 2, “Weight-band” | 3, “Age-band” | 4, “other” | 99, “unknown”
sa_intvX_dose_mgkg	If [sa_intv1_dose_method] = 1 “Target mg/kg” Free text: Targeted dosing or range in mg/kg
sa_intvX_freq_discrete	Dropdown variable: frequency that the drug(s)/treatment/intervention was administered 1, “Once Daily” | 2, “Twice Daily” | 3, “Three times daily” | 4 “Alternate Days” | 5, “Other” | 99, “Unknown”
sa_intvX_dose	Free text: Description of the dose administered
sa_intvX_freq	Free text: Additional details of the frequency that the drug(s)/treatment/intervention was administered.
sa_intvX_dura	Integer: Duration in days of the length of treatment or days the intervention was administered. Enter “-99” if unknown. If duration of treatment varied, enter maximum number of days any included participant received the intervention. For calculations in days; assumptions 1 month=30 days, 1 year 365 days.
sa_intvX_reg_detail	Free text: Further details and description of the treatment or intervention regimen specific to the study arm of interest. Include details of how multiple therapies administered if [In_intv1_combi] = 3 “other”
sa_intvX_supervision	Dropdown variable: Was treatment administration supervised? Discrete choice: 0, “No” | 1, “Yes” | 99, “Unknown” No: It is reported the treatment was not supervised Yes: It is reported the treatment was supervised or administration/intervention delivered in a hospital/health centre setting Unknown: Not-reported
Outcomes form
Parasite Related Outcomes
ou_parasite	Dropdown variable: Were parasitaemia related outcomes assessed at any time during the study post-baseline (during the treatment period or follow-up)? Including trypanocidal cure, seroconversion, positive parasitaemia etc. Discrete choice: 0, “No” | 1, “Yes”
Branch logic – following variables to be completed for if [ou_parasite] = '1'
ou_neg_ser	Dropdown variable: Was negative seroconversion measured at any time during the study post-baseline (during the treatment period or follow-up)? I.e., Disappearance of antibodies (ELISA, IIF, IHA). Discrete choice: 0, “No” | 1, “Yes”
ou_pos_para	Dropdown variable: Was positive parasitaemia measured at any time during the study post-baseline (during the treatment period or follow-up)? I.e. Was assessment performed to detect levels of remaining parasite - parasitological or molecular tests (PCR, Xenodiagnosis) Discrete choice: 0, “No” | 1, “Yes”
ou_para_measure	Checkbox variable: How were follow-up parasitaemia endpoints measured? Several options may apply: 1, “Serology” | 2, “PCR” | 3, “Xenodiagnosis” | 4, “Other Parasitological” | 5, “Immunohistochemistry” | 6, “Microscopy” | 99, “Unknown” See Appendix for further description of categories
ou_para_pcr	If [ou_para_measure(2)]= “1” = “PCR” Checkbox variable: Were qualitative PCR methods (i.e., presence of any genetic material; positive or negative) or quantitative PCR methods (i.e., measurement of the amount of genetic material present) used? And was full genome sequencing performed. Several options may apply: 0, “Quantitative PCR” | 1, “Qualitative PCR” | 2, “Full genome sequencing” | 99, “Unkn…
ou_para_response	Free text: description of how was the primary parasitaemia response endpoint was expressed? I.e., Definition of parasite 'cure', treatment response or persistence.
ou_para_endpoints	Integer: How often were participants followed-up for parasitaemia outcome assessments at any time during the study post-baseline (during the treatment period or follow-up). I.e. Total number of timepoints/endpoints/follow-up parasitaemia related measurements. Enter “-99” if unknown.
ou_para_endpointX	Integer: the time in days, for each respective follow-up endpoint, counted from day of first treatment/intervention/start of study. Enter “-99” if unknown. For calculations in days; assumptions 1 month=30 days, 1 year 365 days.
ou_endpoint_details	Free text: Further details or clarification of follow-up measurements.
Patient related outcomes
ou_patient	Dropdown variable: Were patient related outcomes assessed at any time during the study post-baseline (during the treatment period or follow-up)? Patient related being any measurement unique to the individual participant that is not related to levels of parasitaemia. Discrete choice: 0, “No” | 1, “Yes”
ou_ae	Dropdown variable: Were adverse events / side effects / safety variables assessed any time during the study post-baseline (during the treatment period or follow-up)? Discrete choice: 0, “No” | 1, “Yes”
ou_pt_outcome	Checkbox variable: Were any of the following outcome measures assessed at any time during the study post-baseline (during the treatment period or follow-up)? Several options may apply: 1, “Disease progression” | 2, “mortality” | 3, “pharmacokinetics” | 4, “laboratory or haematological tests” |5, “Echocardiogram” | 6, “Electrocardiograph (ECG)” | 7, “clinical examination” | 8, “immune response”
ou_other_outcome	Free text: Details of any other patient related outcomes measured/assessed at any time during the study post-baseline (during the treatment period or follow-up) that are not captured in above categories.
me_prim_end	Free text: the name of primary endpoint
me_prim_end_def	Free text: the definition of primary endpoint
me_prim_end_time	Integer: the time point for primary endpoint (in days)
me_num_end	Dropdown list: 1, “1” | 2, “2” | 3, “3” | 4, “4” | 5, “5” Number of other endpoint(s)
me_endX	If [me_num_end] >= “X Free text: name of other endpoint - 1
me_endX_def	If [me_num_end] >= “X” Free text: definition of other endpoint - 1
Analysis form
Lost to Follow-Up (LFU)
me_lfu_yn	Dropdown variable: Were LFU reported? Discrete choice: 0, “No” | 1, “Yes” | 99, “Unknown”
me_lfu_def	If [me_lfu_yn] = 1, “Yes” Free text: Further details on the definition of LFU
me_lfu_analysis_desc	If [me_lfu_yn] = 1, “Yes” Free text: further description of how LFU was handled in the analysis
Data Analysis
me_prim_analysis	Free text: Further details on the analysis method for primary endpoint
me_end1_anlysis	If [ou_other_num] = 1, “1” Free text: Further details on the analysis method for other endpoint 1
me_end2_anlysis	If [ou_other_num] = 2, “2” Free text: Further details on the analysis method for other endpoint 1
me_end3_anlysis	If [ou_other_num] = 3, “3” Free text: Further details on the analysis method for other endpoint 1
me_end4_anlysis	If [ou_other_num] = 4, “4” Free text: Further details on the analysis method for other endpoint 1
me_end5_anlysis	If [ou_other_num] = 5, “5” Free text: Further details on the analysis method for other endpoint 1
me_interim_yn	Dropdown variable: Was interim analysis carried out? Discrete choice: 0, “No” | 1, “Yes” | 99, “Unknown”
me_interim_desc	If [me_interim_yn] = 1, “Yes” Free text: Further details on interim analysis
me_dsmb_yn	Dropdown variable: Was there any mention of Data Safety and Monitoring Board (DSMB)? Discrete choice: 0, “No” | 1, “Yes” | 99, “Unknown”
me_dsmb_desc	If [me_dsmb_yn] = 1, “Yes” Free text: Further description on DSMB
me_analysis_soft	Dropdown variable: describing the software used for data analysis. Discrete choice: 1, Excel | 2, SPSS | 3, Stata | 4, R | 5, SAS | 6, Epinfo | 7, Minitab | 99, Unknown | 9, Other
me_analysis_soft_oth	If [me_analysis_soft] = "9", “Other” Free text: Software used for the data analysis - specify other
Reporting form
Ethics
me_ethic_yn	Dropdown variable: Was ethical approval mentioned? Discrete choice: 0, “No” | 1, “Yes” | 99, “Unknown”
me_ethic_desc	If [me_ethic_yn] = 1, “Yes” Free text: Further details on ethical approval
me_consent_yn	Dropdown variable: Was informed consent taken before enrolment? Discrete choice: 0, “No” | 1, “Yes” | 99, “Unknown”
Funding and conflicts of interest
me_fund	Free text: Please copy the text describing funding from the publication.
me_fund_type	Checkbox variable: From what type of organisation did the funding come from? Several options may apply: 1, “Government” | 2, “International organisation” |3, “University grant” | 4, “Pharma company” | 5, “Other” | 99, “Unknown”
me_fund_type_gov_desc	If [me_fund_type] = 1, “Government” Free text: The name of governmental funding source
me_fund_type_int_desc	If [me_fund_type] = 2, “International organisation” Free text: The name of international organisation funding source
me_fund_type_uni_desc	If [me_fund_type] = 3, “University grant” Free text: The name of university grant funding source
me_fund_type_pha_desc	If [me_fund_type] = 4, “Pharma company” Free text: The name of pharmaceutical company funding source
me_coi_yn	Dropdown variable: Was any conflict of interest reported by the authors? Discrete choice: 0, “No” | 1, “Yes” | 99, “Unknown”
me_coi_desc	If [me_coi_yn] = 1, “Yes” Free text: Please copy the text describing the conflict of interest
me_coi_num	If [me_coi_yn] = 1, “Yes” Integer: Number of authors declaring conflict of interest
me_coi_type	If [me_coi_yn] = 1, “Yes” Checkbox variable: further details on the type of conflict of interest reported. Several options may apply: 1, “Funding from pharma manufacturing study drug to attend conferences” | 2, “Funding from pharma manufacturing study drug for current or other studies” | 3, “Works for pharma funding the trial” 4, | “Works for other agency funding this study” |5, “Other” | 99, “Un…
me_coi_type_oth	If [me_coi_type(5)] = '1', Other Free text: What was the COI type? - specify other

## Sheet: Variable dictionary - appendix
Appendix
Reasons for considering a single study as several cohorts
A study is to be divided accordingly into different cohorts if and only if at least one of the three following conditions apply:
1. Multi-centric study, with centres in several countries → 1 cohort per country
2. The study clearly differentiates a priori between different categories of participants, in particular in terms of age group or Chagas disease phase (e.g. mothers/children, infants/school-aged children, acute/chronic Chagas) → 1 cohort per participant group
3. The protocol is otherwise amended depending on site/group (e.g. different diagnostic approach, different follow-up time-points) → 1 cohort per protocol
Detailed explanation of study type and definitions
Use the following clinicaltrials.gov definitions of study type:
Interventional (experimental) Study: A type of clinical study in which participants are assigned to groups that receive one or more intervention/treatment (or no intervention) so that researchers can evaluate the effects of the interventions on biomedical or health-related outcomes. The assignments are determined by the study's protocol. Participants may receive diagnostic, therapeutic, or other …
Observational Study: The general design of the strategy for identifying and following up with participants during an observational study. Types of observational study models include cohort, case-control, case-only, case-cross-over, ecologic or community studies, family-based, and other.
Detailed explanation of study design categories
Definitions of study designs 1-5 are as per the Cochrane Consumers & Communication Review Group Study Design Guide. For Review Authors. June 2013. https://cccrg.cochrane.org/sites/cccrg.cochrane.org/files/public/uploads/Study_design_guide2013.pdf
Definitions of study design 6, Diagnostic Test Accuracy is as per The Joanna Briggs Institute Reviewers’ Manual 2015. The systematic review of studies of diagnostic test accuracy. https://joannabriggs.org/assets/docs/sumari/Reviewers-Manual_The-systematic-review-of-studies-of-diagnostic-test-accuracy.pdf
Interventional (experimental) Study Designs
1, “RCT” RANDOMISED CONTROLLED TRIALS In RCTs the investigator randomly assigns people to groups that will receive (intervention group) or not receive (control group) one or more interventions. The outcomes measured are then compared between the groups.
2, “Quasi-randomised” QUASI-RANDOMISED CONTROLLED TRIALS Trials that attempt to randomly assign participants to groups but use an inadequate approach to generate the random sequence are designated as quasi-randomised controlled trials. Such trials do attempt to randomly allocate participants with the intent of producing equivalent groups, but the randomisation methods used are not adequate becaus…
3, “Non-randomised” Either a single arm interventional study or a multi-arm study that does not apply randomisation when assigning individuals to treatment.
Observational Study Designs
4, “Cohort-study” COHORT STUDY (SYNONYM: FOLLOW-UP, INCIDENCE, LONGITUDINAL, PROSPECTIVE STUDY) An observational study in which a defined group of people (the cohort) is followed over time. The outcomes of people in subsets of this cohort are compared, to examine for example people who were exposed or not exposed (or exposed at different levels) to a particular intervention or other factor of int…
5, “Case-control” CASE-CONTROL STUDY (SYNONYMS: CASE REFERENT STUDY, RETROSPECTIVE STUDY) A study that starts with identification of people with the disease or outcome of interest (cases) and a suitable control group without the disease or outcome. The relationship of an attribute (intervention, exposure or risk factor) to the outcome of interest is examined by comparing the frequency or level of…
6 & 7, “Case-report or series” CASE STUDY (SYNONYMS: ANECDOTE, CASE HISTORY, SINGLE CASE REPORT) An uncontrolled observational study involving an intervention and outcome for a single person (or other unit). CASE SERIES An uncontrolled observational study involving an intervention and outcome for more than one person.
8, “Diagnostic test accuracy” Diagnostic test accuracy studies compare a diagnostic test of interest (the ‘index test’) to an existing diagnostic test (the ‘reference test’), which is known to be the best test currently available for accurately identifying the presence or absence of the condition of interest. The outcomes of the two tests are then compared with one another in order to evaluate th…
9, “Other” Any other study design not captured in categories 1-8.
Classification of clinical studies
Figure 1, from Grimes DA, Schulz KF. An overview of clinical research: the lay of the land. The Lancet 2002;359:57–61. doi:10.1016/S0140-6736(02)07283-5
Detailed explanation of diagnostic and parasitaemia measure classifications
1, “Serology” Study of serum and diagnostic identification of antibodies in the serum.
a) ELISA (Enzyme-linked immunosorbent assays) ● conventional (c-ELISA) ● or with recombinant antigens (ELISA-rec) o using the recombinant antigens cytoplasmic repetitive antigen (CRA) and flagellar repetitive antigen (FRA) (EIE-Recombinant-Chagas Bio-Manguinhos®, Bio-Manguinhos Laboratory, FIOCRUZ, Brazilian Ministry of Health). ● See also, enzyme immunoassay (EIA) ● The commercial ELISA test (EL…
b) IFA (immunofluorescent antibody test) ● serology reactive with anti-T. cruzi immunoglobulin G (IgG) antibodies
c) IIF (indirect immunofluorescence assay) ● serology reactive with anti-T. cruzi IgM antibodies ● Imunocruzi® (bioMerieux Diagnostics SA, Rio de Janeiro, Brazil)
d) IHA (indirect hemagglutination assay) ● Chagatest® (Wiener Lab, Rosario, Argentina)
e) RIPA (radio immunoprecipitation assay).
f) Immunoblot
g) TESA-BLOT
h) Immunochromatography
i) Automated chemiluminescence
j) ID-PaGIA Chagas - particle gel immunoassay
2, “PCR” POLYMERASE CHAIN REACTION (PCR) PCR technique for Chagas disease is considered a parasitological test because the test relies on amplification of DNA (Deoxyribonucleic acid) target sequences. The test is based on the detection of T. cruzi DNA sequences in patients' blood samples. There are different PCR techniques for detecting T. cruzi DNA in patients' blood samples are: "Hot-Start PCR"…
3, “Xenodiagnosis” Diagnostic method used to document the presence of infectious disease microorganisms or pathogens by exposing possibly infected tissue to a vector and then examining the vector for the presence of the microorganisms or pathogens it may have ingested. Directly and definitively demonstrating the presence of Trypanosoma cruzi in a Chagas patient proves difficult. Therefore, the do…
4, “Other Parasitological” Other parasitological tests (NOT PCR or XENODIAGNOSIS) that relies on amplification of DNA target sequence. Direct identification of T. cruzi circulating in the peripheral blood.
a) Thick or thin smear
b) Microhematocrit. Involves microscopic visualization of parasites obtained from the buffy coat of heparinized blood in microhematocrit tubes (this represents a minute quantity of blood centrifuged in a capillary tube coated with heparin)
c) Haemocultures, blood culture tests (HEMO)
5, “Immunohistochemistry” Immunohistochemistry (IHC) involves the process of selectively imaging antigens (e.g. proteins) in cells of a tissue section by exploiting the principle of antibodies binding specifically to antigens in biological tissues.
9, “Unknown”
